# Supplementary material for: Dairy Consumption and Inflammatory Bowel Disease among Arab Adults: A Case–Control Study and Meta-Analysis
Source: Nutrients. 2024 Aug 17;16(16):2747. doi: 10.3390/nu16162747 (PMC11357007; doi:10.3390/nu16162747)
Supplement: Supplementary file 1 [file nutrients-16-02747-s001.zip]

Archive with 1 entries (1 files):
- nutrients-3149675-supplementary.pdf
